# Supplementary material for: Divergent FOXA1 mutations drive prostate tumorigenesis and therapy-resistant cellular plasticity
Source: Science. Author manuscript; Available in PMC 2025 Aug 6. (PMC12326538; doi:10.1126/science.adv2367)
Supplement: TableS3 [file NIHMS2097562-supplement-TableS3.xlsx]

## Sheet: Sheet1
Cell filtering cutoffs used in this study for single-cell RNA sequencing and single-cell multiome (RNA/ATAC) sequencing
	Median gene per cell	Mitochondrial read percentage
Class 1 100-week (Single-cell)	200	0.1
Class 2 combined (sn/multiome)	400	0.4
Castration set (sn/multiome)	500	0.4
