# Supplementary material for: Divergent FOXA1 mutations drive prostate tumorigenesis and therapy-resistant cellular plasticity
Source: Science. Author manuscript; Available in PMC 2025 Aug 6. (PMC12326538; doi:10.1126/science.adv2367)
Supplement: TableS2 [file NIHMS2097562-supplement-TableS2.xlsx]

## Sheet: Sheet1
Putative FOXA1 Class 1 mutant gene targets in mouse prostate organoids (GREAT tool predictions)
Adgrv1
Adh6a
Adh7
Adrb1
Aif1l
Ak4
Aldh1a7
Ankrd35
Anks1b
Antxr2
Arhgap26
Arhgef38
Aspa
Atoh8
Atp12a
Atp6v0e2
Bend5
Bend7
Best2
Bst1
C2cd4b
Ces2e
Chl1
Clic5
Cmpk2
Cxxc4
Cyp2s1
Cyp7b1
Dab2
Dach1
Dagla
Ddit4l
Ddx60
Dnah11
Dock4
Dpysl3
Dtna
Egln3
Egr3
Elobl
Emilin2
Enpp1
Epha7
Etv5
Exph5
Fbln1
Fhit
Flt1
Fmo3
Fn1
Gas7
Gata2
Gem
Gfra4
Glrp1
Gm43552
Gulp1
Hcn1
Hs3st1
Ido1
Ifi211
Ifit1
Ifit3b
Igfbp5
Igtp
Il20rb
Iqgap2
Irs2
Isg15
Isg20
Kcns3
Kctd12
Kif5c
Klhl38
Krt20
Krt75
Lars2
Lrrc8c
Nckap5
Ngfr
Npnt
Npr3
Ntng1
Nts
Nup210
Nxnl2
Nxpe2
Nxpe4
Nxph3
Oasl1
Oasl2
Olfr1314
Otop1
Pde1c
Pkia
Plscr4
Plxdc2
Pmaip1
Ppp1r3b
Pthlh
Rab27a
Rap1gap2
Rasl11b
Rbp1
Sema3e
Sh3gl2
Skint8
Slc16a12
Slc1a3
Slc24a3
Slc4a11
Slc7a11
Slc9a9
Slco3a1
Sntb1
Sorbs1
Sp100
Sptssb
Styk1
Sulf2
Synm
Syt7
Sytl3
Tenm2
Timp3
Tnfrsf8
Tnfsf4
Trib2
Ttn
Ugt8a
Vgll3
Vldlr
Vwa2
Wdr72
Wfdc2
Wif1
Zfhx4
Zfp365
Zfp608
Zfpm2
