# Supplementary material for: Divergent FOXA1 mutations drive prostate tumorigenesis and therapy-resistant cellular plasticity
Source: Science. Author manuscript; Available in PMC 2025 Aug 6. (PMC12326538; doi:10.1126/science.adv2367)
Supplement: TableS1 [file NIHMS2097562-supplement-TableS1.xlsx]

## Sheet: Class 1 mutation calls
FOXA1 Class 1 Alterations in Asian primary prostate cancer (CPGEA)
Sample	FOXA1_Class1
T1	Mutation(p.D226N)
T109	Mutation(p.253_259del)
T111	Mutation(p.254_256del)
T113	Mutation(p.249_259del)
T12	Mutation(p.251_260del)
T120	Mutation(p.253_256del)
T133	Mutation(p.G251fs)
T139	Mutation(p.D226N)
T14	Mutation(p.253_256del)
T157	Mutation(p.252_254del)
T162	Mutation(p.258_260del)
T167	Mutation(p.253_259del)
T17	Mutation(p.253_256del)
T174	Mutation(p.252_260del)
T176	Mutation(p.249_255del)
T182	Mutation(p.M253fs)
T202	Mutation(p.F266L)
T208	Mutation(p.252_255del)
T210	Mutation(p.H247R)
T211	Mutation(p.254_256del)
T213	Mutation(p.R261H)
T215	Mutation(p.F254S)
T216	Mutation(p.253_258del)
T23	Mutation(p.S250F)
T232	Mutation(p.250_254del)
T233	Mutation(p.258_264del);Mutation(p.254_255del)
T250	Mutation(p.N252fs)
T26	Mutation(p.N256T);Mutation(p.F266L)
T271	Mutation(p.Y47C)
T28	Mutation(p.L246fs)
T289	Mutation(p.249_251del)
T300	Mutation(p.263_263del)
T31	Mutation(p.253_256del)
T312	Mutation(p.253_256del)
T315	Mutation(p.G251fs);Mutation(p.M253fs)
T321	Mutation(p.F266L)
T325	Mutation(p.F266L)
T326	Mutation(p.254_260del)
T329	Mutation(p.253_256del)
T330	Mutation(p.251_255del)
T335	Mutation(p.253_259del)
T340	Mutation(p.253_259del)
T349	Mutation(p.S250F)
T358	Mutation(p.254_260del)
T36	Mutation(p.254_256del)
T361	Mutation(p.251_255del)
T378	Mutation(p.254_256del)
T380	Mutation(p.R262S)
T4	Mutation(p.251_254del)
T408	Mutation(p.251_255del)
T410	Mutation(p.263_268del)
T467	Mutation(p.N252delinsWTLHPDSGN)
T471	Mutation(p.K230fs)
T480	Mutation(p.N252fs)
T482	Mutation(p.N252fs)
T508	Mutation(p.S250F)
T521	Mutation(p.E255X)
T53	Mutation(p.R261H)
T558	Mutation(p.253_259del)
T56	Mutation(p.F162S)
T563	Mutation(p.D226N)
T565	Mutation(p.R262H)
T57	Mutation(p.R261G)
T576	Mutation(p.H247R)
T58	Mutation(p.252_253del)
T587	Mutation(p.F266L)
T592	Mutation(p.H247R)
T60	Mutation(p.252_253del)
T600	Mutation(p.252_257del)
T607	Mutation(p.M253K)
T608	Mutation(p.F266L)
T609	Mutation(p.253_259del)
T612	Mutation(p.254_255del);Mutation(p.265_271del)
T613	Mutation(p.252_261del)
T63	Mutation(p.251_260del)
T64	Mutation(p.253_259del)
T644	Mutation(p.G251fs);Mutation(p.N252fs)
T648	Mutation(p.252_260del)
T716	Mutation(p.254_260del)
T727	Mutation(p.254_260del)
T728	Mutation(p.252_258del)
T85	Mutation(p.R261fs)
T92	Mutation(p.253_256del)

## Sheet: Class 2 mutation calls
FOXA1 Class 2 Alterations in Asian primary prostate cancer (CPGEA)
Sample	FOXA1_Class 2
T339	Mutation(p.A323fs)

## Sheet: FOXA1 Class 3 alterations
FOXA1 Class 3 Alterations in Asian primary prostate cancer (CPGEA)
Sample	FOXA1_Class 3
T10	SV(chr14:37167363-37591234);SV(chr14:37176608-37537486)
T14	SV(chr14:37590151-37594456)
T174	SV(chr14:37409982-37415395)
T185	SV(chr14:37591806-37592030)
T198	SV(chr14:36907058-36921669)
T211	SV(chr14:37287023-37591450);SV(chr14:37282936-37289151)
T229	SV(chr14:36997323-37284192)
T47	SV(chr14:37391589-37458305);SV(chr14:36808747-36952930)
T508	SV(chr14:37226876-37593124)
T509	SV(chr14:37384005-37521932)
T512	SV(chr14:36882061-36909045);SV(chr14:36881779-36886165)
T637	SV(chr14:36794178-36804639);SV(chr14:37586487-37589072)
